# Supplementary material for: Superior Mesenteric Artery Injury during Robotic Radical Nephrectomy: Scenarios and Management Strategies
Source: J Clin Med. 2023 Jan 5;12(2):427. doi: 10.3390/jcm12020427 (PMC9865815; doi:10.3390/jcm12020427)
Supplement: Supplementary file 1 [file jcm-12-00427-s001.zip]

Archive with 1 entries (1 files):
- jcm-2139941-supplementary.mp4
